# Supplementary material for: Molecular Mirror Technology Facilitates High-Throughput, Accurate SARS-CoV-2 Testing
Source: Microbiol Spectr. 2021 Aug 25;9(1):10.1128/spectrum.00392-21. doi: 10.1128/spectrum.00392-21 (PMC8552600; doi:10.1128/spectrum.00392-21)
Supplement: SUPPLEMENTAL FILE 2 — Supplemental material. Download SPECTRUM00392-21_Supp_2_seq1.xlsx, XLSX file, 0.02 MB [file spectrum00392-21_supp_2_seq1.xlsx]

## Sheet: Sheet1
Variant Genome Probe Alignment
HCov19 Strain Name	Variant Lineage	Probe1 Binding region	Identity	Probe1 Binding Region 5'	Probe1 Binding Region 3'	Probe2 Binding region	Identity	Probe2 Binding Region 5'	Probe2 Binding Region 3'	Distance between probes (5'-5')	Originating Lab	Submitting Lab	Authors
hCoV-19/Belgium/UZA-UA-24917359/2021|EPI_ISL_1524923|2021-03-19	B.1.351	GACCCCAAAATCAGCGAAAT	1	28238	28257	TCTGGTTACTGCCAGTTGAATCTG	1	28309	28286	71	LHUB-ULB	Labo Klinische Biologie, UZA	Jasmine Coppens, Marie Le Mercier, Basil Britto Xavier, Christine Lammens, Veerle Matheeussen, Herman Goossens
hCoV-19/France/OCC-NI-2103192390/2021|EPI_ISL_1524907|2021-03-19	B.1.351	GACCCCAAAATCAGCGAAAT	1	28244	28263	TCTGGTTACTGCCAGTTGAATCTG	1	28315	28292	71	CHU NIMES	CHU NIMES	Stephan Robin, Marie-josée Carles, Sophie Bravo, Agathe Boudet
hCoV-19/Luxembourg/LNS5839803/2021|EPI_ISL_1523344|2021-03-27	B.1.351	GACCCCAAAATCAGCGAAAT	1	28201	28220	TCTGGTTACTGCCAGTTGAATCTG	1	28272	28249	71	Laboratoire national de sante, Microbiology, Virology	Laboratoire national de sante, Microbiology, Microbial Genomics Platform	Anke Wienecke-Baldacchino, Catherine Ragimbeau,Jessica Tapp, Fatu Djabi, Lise Pignon, Raoul Salmon, Trung Nguyen Nguyen, Tamir Abdelrahman
hCoV-19/Netherlands/OV-RIVM-22714/2021|EPI_ISL_1521257|2021-03-24	B.1.351	GACCCCAAAATCAGCGAAAT	1	28215	28234	TCTGGTTACTGCCAGTTGAATCTG	1	28286	28263	71	Dutch COVID-19 response team	National Institute for Public Health and the Environment (RIVM)	Adam Meijer, Harry Vennema, Dirk Eggink, Jeroen Cremer, Sharon van den Brink, Bas van der Veer, AnneMarie van den Brandt, Lisa Wijsman, Kim Freriks, Ryanne Jaarsma, Euníce Then, Jolienke Hardeman, Lynn Aarts, Sanne Bos, Melissa van Tuil, Robert Kohl, Linda van de Nes, Sjoerd Kuiling, James Groot, Florian Zwagemaker, Dennis Schmitz, Annelies Kroneman, Karim Hajji, Chantal Reusken, on behalf of the…
hCoV-19/Suriname/SR-RIVM-22505/2021|EPI_ISL_1522128|2021-03-19	B.1.351	GACCCCAAAATCAGCGAAAT	1	28215	28234	TCTGGTTACTGCCAGTTGAATCTG	1	28286	28263	71	Dutch COVID-19 response team	National Institute for Public Health and the Environment (RIVM)	Adam Meijer, Harry Vennema, Dirk Eggink, Jeroen Cremer, Sharon van den Brink, Bas van der Veer, AnneMarie van den Brandt, Lisa Wijsman, Kim Freriks, Ryanne Jaarsma, Euníce Then, Jolienke Hardeman, Lynn Aarts, Sanne Bos, Melissa van Tuil, Robert Kohl, Linda van de Nes, Sjoerd Kuiling, James Groot, Florian Zwagemaker, Dennis Schmitz, Annelies Kroneman, Karim Hajji, Chantal Reusken, on behalf of the…
hCoV-19/USA/CA-CDC-2-4084721/2021|EPI_ISL_1516361|2021-03-14	B.1.427/429	GACCCCAAAATCAGCGAAAT	1	28284	28303	TCTGGTTACTGCCAGTTGAATCTG	1	28355	28332	71	CA-Los Angeles County Public Health Laboratory	Centers for Disease Control and Prevention Division of Viral Diseases, Pathogen Discovery	Mili Sheth, Sarah Nobles, Jasmine Padilla, Mark Burroughs, Shoshona Le, Katie Dillon, Peter Cook, Clinton R. Paden, Dhwani Batra, Krista Queen, Kristen Knipe, Dakota Howard, Yvette Unoarumhi, Darlene Wagner, Matthew Schmerer, Ben L. Rambo-Martin, Kristine Lacek, Sam Shepard, Alison Laufer Halpin, Dave Wentworth, Vivien Dugan, Suxiang Tong, Justin Lee
hCoV-19/USA/ME-HETL-J2295/2021|EPI_ISL_1523781|2021-03-28	B.1.427/429	GACCCCAAAATCAGCGAAAT	1	28203	28222	TCTGGTTACTGCCAGTTGAATCTG	1	28274	28251	71	Maine Health and Environmental Testing Laboratory	Tewhey Lab, The Jackson Laboratory	Matluk,N., Dewey,H., Iosue,F., Barter,M., Lynch,R., Munger,H. and Tewhey,R.
hCoV-19/USA/OR-OSPHL00101/2021|EPI_ISL_1523543|2021-03-11	B.1.427/429	GACCCCAAAATCAGCGAAAT	1	28259	28278	TCTGGTTACTGCCAGTTGAATCTG	1	28330	28307	71	Oregon State Public Health Laboratory	Oregon State Public Health Laboratory	LaDonna Grenz, Karim Morey, Joel R. Sevinksy, Kevin, G. Libuit, John Fontana, Shane Sevey
hCoV-19/USA/RI-CDCBI-RIDOH_01115/2021|EPI_ISL_1516634|2021-03-19	B.1.427/429	GACCCCAAAATCAGCGAAAT	1	28233	28252	TCTGGTTACTGCCAGTTGAATCTG	1	28304	28281	71	Rhode Island Department of Health	Infectious Disease Program, Broad Institute of Harvard and MIT	Siddle,K.J., Azevedo,K., Miller,A., Adams,G., Pearlman,L., Gladden-Young,A., Lagerborg,K., Rudy,M., DeRuff,K., Carter,A., Normandin,E., Bauer,M., Reilly,S., Tomkins-Tinch,C., Loreth,C., Chaluvadi,S., Lemieux,J.E., Birren,B.W., Sabeti,P.C., Huard,R., King,E., Park,D.J., and MacInnis,B.L.
hCoV-19/USA/WA-UW-69648/2021|EPI_ISL_1524014|2021-03-29	B.1.427/429	GACCCCAAAATCAGCGAAAT	1	28086	28105	TCTGGTTACTGCCAGTTGAATCTG	1	28157	28134	71	UW Virology Lab	UW Virology Lab	Pavitra Roychoudhury, Hong Xie, Lasata Shrestha, Shah Mohamed Bakhash, Michelle Lin, Noah R. Baker, Sean Ellis, Saraswathi Sathees, Meei-Li Huang, Keith R Jerome, Alexander Greninger
hCoV-19/Italy/VEN-IZSVe-21RS593-1-VE/2021|EPI_ISL_1524619|2021-03-16	B.1.525	GACCCCAAAATCAGCGAAAT	1	28241	28260	TCTGGTTACTGCCAGTTGAATCTG	1	28312	28289	71	ULSS 3 Venezia	Istituto di Genomica Applicata; Istituto Zooprofilattico Sperimentale delle Venezie	Irena Jurman, Vera Vendramin, Gabriele Magris, Eleonora Paparelli, Davide Scaglione, Michele Morgante, Silvia Ormelli, Maria Varotto, Valeria D'Amico, Francesca Bruno, Alessia Schivo, Annalisa Salviato, Erika Giorgia Quaranta, Luca Tassoni, Ambra Pastori, Edoardo Giussani, Alice Fusaro, Isabella Monne, Calogero Terregino, Antonia Ricci
hCoV-19/Norway/5783/2021|EPI_ISL_1490503|2021-03-07	B.1.525	GACCCCAAAATCAGCGAAAT	1	28239	28258	TCTGGTTACTGCCAGTTGAATCTG	1	28310	28287	71	Akershus University Hospital, Department for Microbiology and Infectious Disease Control	Norwegian Institute of Public Health, Department of Virology	Kathrine Stene-Johansen, Kamilla Heddeland Instefjord, Hilde Elshaug, Garcia Llorente Ignacio, Jon Bråte, Engebretsen Serina Beate,Pedersen Benedikte Nevjen, Debech Nadia, Atiya R Ali,Marie Paulsen Madsen, Rasmus Riis Kopperud, Hilde Vollan, Karoline Bragstad, Olav Hungnes
hCoV-19/Thailand/Bangkok_CF11695/2021|EPI_ISL_1495988|2021-03	B.1.525	GACCCCAAAATCAGCGAAAT	1	28269	28288	TCTGGTTACTGCCAGTTGAATCTG	1	28340	28317	71	Piyavate Hospital	National Institute of Health, Department of Medical Sciences, Ministry of Public Health, Thailand	Pilailuk Okada; Siripaporn Phuygun; Sittiporn Parnmen; Nuttida Thongpramul; Hathaikan Tanchai; Ratana Tacharoenmuang; Pakorn Piromtong; Natchaya Khiadsang; Thanutsapa Thanadachakull; Sunthareeya Waicharoen.
hCoV-19/Togo/C6983/2021|EPI_ISL_1524723|2021-02-15	B.1.525	GACCCCAAAATCAGCGAAAT	1	28260	28279	TCTGGTTACTGCCAGTTGAATCTG	1	28331	28308	71	Laboratoire Biolim/FSS/UL	Unité Mixte Internationale TransVIHMI (UMI 233 IRD – U1175 INSERM - Université de Montpellier) IRD (Institut de recherche pour le développement)	Mounerou SALOU, Christelle BUTEL, Wembo A. HALATOKO, Amivi EHLAN, Abla A. KONOU, Issaka Maman, Syntyche DEVATCHAGNI, Adodo SADJI, Kokou TEGUENI,Koku AGBODEKA, Sidonie A.M.KAGNISSODE, Akoélé SILIADIN, Alassane OURO-MEDELI, Messanh DOUFFAN,Déléma MABA,Sika DOSSIM, Améyo DORKENOO, Mireille PRINCE-DAVID,Anoumou DAGNRA, Laetitia SERRANO,Ahidjo AYOUBA, Eric DELAPORTE, Martine PEETERS
hCoV-19/USA/WA-UW-69202/2021|EPI_ISL_1523891|2021-03-25	B.1.525	GACCCCAAAATCAGCGAAAT	1	28062	28081	TCTGGTTACTGCCAGTTGAATCTG	1	28133	28110	71	UW Virology Lab	UW Virology Lab	Pavitra Roychoudhury, Hong Xie, Lasata Shrestha, Shah Mohamed Bakhash, Michelle Lin, Noah R. Baker, Sean Ellis, Saraswathi Sathees, Meei-Li Huang, Keith R Jerome, Alexander Greninger
hCoV-19/Belgium/UZA-UA-MI21133331/2021|EPI_ISL_1524998|2021-04-04	B1.1.17	GACCCCAAAATCAGCGAAAT	1	28266	28285	TCTGGTTACTGCCAGTTGAATCTG	1	28337	28314	71	(not provided)	Labo Klinische Biologie, UZA	Jasmine Coppens, Marie Le Mercier, Basil Britto Xavier, Christine Lammens, Veerle Matheeussen, Herman Goossens
hCoV-19/France/OCC-NI-2103261207/2021|EPI_ISL_1524909|2021-03-26	B1.1.17	GACCCCAAAATCAGCGAAAT	1	28243	28262	TCTGGTTACTGCCAGTTGAATCTG	1	28314	28291	71	CHU NIMES	CHU NIMES	Stephan Robin, Marie-josée Carles, Sophie Bravo, Agathe Boudet
hCoV-19/Germany/NI-IOV-60256659/2021|EPI_ISL_1524906|2021-03-22	B1.1.17	GACCCCAAAATCAGCGAAAT	1	28238	28257	TCTGGTTACTGCCAGTTGAATCTG	1	28309	28286	71	Hannover Medical School, Institute of Virology	Hannover Medical School, Institute of Virology	Lars Steinbrück
hCoV-19/Slovakia/srUVZ-PL6-G2/2021|EPI_ISL_1525001|2021-03-09	B1.1.17	GACCCCAAAATCAGCGAAAT	1	28250	28269	TCTGGTTACTGCCAGTTGAATCTG	1	28321	28298	71	Public Health Authority of the Slovak Republic	Laboratory of Genomics and Bioinformatics, Comenius University Science Park	Tatiana Sedláčková, Diana Rusňáková, Miroslav Böhmer, Anna Gičová, Jaroslav Budiš, Tomáš Szemes
hCoV-19/USA/IN-ISDHQ45/2021|EPI_ISL_1525017|2021-03-10	B1.1.17	GACCCCAAAATCAGCGAAAT	1	28251	28270	TCTGGTTACTGCCAGTTGAATCTG	1	28322	28299	71	Indiana State Department of Health	Quantigen Biosciences	Paul J Childress
hCoV-19/Belgium/UZA-UA-24922676/2021|EPI_ISL_1524947|2021-03-24	P.1	GACCCCAAAATCAGCGAAAT	1	28270	28289	TCTGGTTACTGCCAGTTGAATCTG	1	28341	28318	71	LHUB-ULB	Labo Klinische Biologie, UZA	Jasmine Coppens, Marie Le Mercier, Basil Britto Xavier, Christine Lammens, Veerle Matheeussen, Herman Goossens
hCoV-19/Italy/LAZ-INMI-451/2021|EPI_ISL_1524750|2021-03-28	P.1	GACCCCAAAATCAGCGAAAT	1	28259	28278	TCTGGTTACTGCCAGTTGAATCTG	1	28330	28307	71	INMI Lazzaro Spallanzani IRCCS	INMI Lazzaro Spallanzani IRCCS	B Bartolini, E Giombini, F Messina, M Rueca, G Bonfiglio, O Butera, CEM Gruber, F Santini, A Di Caro, MR Capobianchi
hCoV-19/Netherlands/NH-RIVM-22989/2021|EPI_ISL_1521339|2021-03-25	P.1	GACCCCAAAATCAGCGAAAT	1	28228	28247	TCTGGTTACTGCCAGTTGAATCTG	1	28299	28276	71	Dutch COVID-19 response team	National Institute for Public Health and the Environment (RIVM)	Adam Meijer, Harry Vennema, Dirk Eggink, Jeroen Cremer, Sharon van den Brink, Bas van der Veer, AnneMarie van den Brandt, Lisa Wijsman, Kim Freriks, Ryanne Jaarsma, Euníce Then, Jolienke Hardeman, Lynn Aarts, Sanne Bos, Melissa van Tuil, Robert Kohl, Linda van de Nes, Sjoerd Kuiling, James Groot, Florian Zwagemaker, Dennis Schmitz, Annelies Kroneman, Karim Hajji, Chantal Reusken, on behalf of the…
hCoV-19/Spain/MD-HGUGM-21150647/2021|EPI_ISL_1524842|2021-04-01	P.1	GACCCCAAAATCAGCGAAAT	1	28243	28262	TCTGGTTACTGCCAGTTGAATCTG	1	28314	28291	71	Hospital General Universitario Gregorio Marañón	Hospital General Universitario Gregorio Marañón	Sergio Buenestado Serrano, Pedro Sola Campoy, Laura Pérez-Lago, Cristina Rodriguez-Grande, Pilar Catalán, Patricia Muñoz, Darío García de Viedma
hCoV-19/USA/WA-UW-68523/2021|EPI_ISL_1523801|2021-03-23	P.1	GACCCCAAAATCAGCGAAAT	1	28081	28100	TCTGGTTACTGCCAGTTGAATCTG	1	28152	28129	71	UW Virology Lab	UW Virology Lab	Pavitra Roychoudhury, Hong Xie, Lasata Shrestha, Shah Mohamed Bakhash, Michelle Lin, Noah R. Baker, Sean Ellis, Saraswathi Sathees, Meei-Li Huang, Keith R Jerome, Alexander Greninger
Table S2: Percent identity for MMA probes against SARS-CoV-2 variants
