# Supplementary material for: Molecular Mirror Technology Facilitates High-Throughput, Accurate SARS-CoV-2 Testing
Source: Microbiol Spectr. 2021 Aug 25;9(1):10.1128/spectrum.00392-21. doi: 10.1128/spectrum.00392-21 (PMC8552600; doi:10.1128/spectrum.00392-21)
Supplement: SUPPLEMENTAL FILE 3 — Supplemental material. Download SPECTRUM00392-21_Supp_2_seq2.xlsx, XLSX file, 0.1 MB [file spectrum00392-21_supp_2_seq2.xlsx]

## Sheet: rawdata_clinical samples
Table S3: NMR data for the MMA with full nucleic acid extraction including TaqPath results
		NMR Results					TaqPath Results			Interpretive Result
Sample #	Source	Baseline T2	Final T2	Final T2	Average Final T2	Delta T2	ORF1ab	S gene	N gene	MMA	TaqPath	GeneMark or Rapid Result
1	Nasopharyngeal	147	147	168	157.5	10.5	-	-	-	Negative	Negative	Human Rhinovirus/Enterovirus		Baseline T2			Average Final T2			Delta T2
2	Nasopharyngeal	179	175	184	179.5	0.5	-	-	-	Negative	Negative	Human Rhinovirus/Enterovirus		Negatives			Negatives			Negatives
3	Nasopharyngeal	184	186	188	187	3	-	-	-	Negative	Negative	Human Rhinovirus/Enterovirus		Mean	173.869		Mean	191.481		Mean	17.6128
4	Nasopharyngeal	168	210	218	214	46	-	-	-	Negative	Negative	Human Rhinovirus/Enterovirus		Standard Error	1.10451		Standard Error	1.54976		Standard Error	1.10475
5	Nasopharyngeal	177	198	216	207	30	-	-	-	Negative	Negative	Human Rhinovirus/Enterovirus		Median	174		Median	189.5		Median	14.5
6	Nasopharyngeal	179	222	207	214.5	35.5	-	-	-	Negative	Negative	Human Metapneumovirus		Mode	162		Mode	184		Mode	6
7	Nasopharyngeal	160	163	163	163	3	-	-	-	Negative	Negative	Human Metapneumovirus		Standard Deviation	19.0348		Standard Deviation	26.7081		Standard Deviation	19.0389
8	Nasopharyngeal	197	207	211	209	12	-	-	-	Negative	Negative	Human Metapneumovirus	Coronavirus	Sample Variance	362.324		Sample Variance	713.323		Sample Variance	362.48
9	Nasopharyngeal	193	211	222	216.5	23.5	-	-	-	Negative	Negative	Human Metapneumovirus		Kurtosis	7.16839		Kurtosis	6.49974		Kurtosis	11.0661
10	Nasopharyngeal	173	176	206	191	18	-	-	-	Negative	Negative	Human Metapneumovirus		Skewness	1.53324		Skewness	1.50054		Skewness	2.14572
11	Nasopharyngeal	195	209	241	225	30	-	-	-	Negative	Negative	Respiratory Syncytial Virus B		Range	159		Range	209		Range	199
12	Nasopharyngeal	200	198	217	207.5	7.5	-	-	-	Negative	Negative	Respiratory Syncytial Virus B		Minimum	130		Minimum	133.5		Minimum	-44
13	Nasopharyngeal	184	175	178	176.5	-7.5	-	-	-	Negative	Negative	Respiratory Syncytial Virus A		Maximum	289		Maximum	342.5		Maximum	155
14	Nasopharyngeal	177	189	187	188	11	-	-	-	Negative	Negative	Respiratory Syncytial Virus A		Sum	51639		Sum	56870		Sum	5231
15	Nasopharyngeal	199	207	217	212	13	-	-	-	Negative	Negative	Respiratory Syncytial Virus B		Count	297		Count	297		Count	297
16	Nasopharyngeal	172	204	208	206	34	-	-	-	Negative	Negative	Respiratory Syncytial Virus A		Largest(1)	289		Largest(1)	342.5		Largest(1)	155
17	Nasopharyngeal	189	184	207	195.5	6.5	-	-	-	Negative	Negative	Human Rhinovirus/Enterovirus	Adenovirus	Smallest(1)	130		Smallest(1)	133.5		Smallest(1)	-44
18	Nasopharyngeal	179	202	211	206.5	27.5	-	-	-	Negative	Negative	Adenovirus		Confidence Level(95.0%)	2.17369		Confidence Level(95.0%)	3.04995		Confidence Level(95.0%)	2.17416
19	Nasopharyngeal	195	216	243	229.5	34.5	-	-	-	Negative	Negative	Adenovirus
20	Nasopharyngeal	156	173	170	171.5	15.5	-	-	-	Negative	Negative	Adenovirus
21	Nasopharyngeal	172	165	177	171	-1	-	-	-	Negative	Negative	Not Detected		Baseline T2			Average Final T2			Delta T2
22	Nasopharyngeal	184	198	205	201.5	17.5	-	-	-	Negative	Negative	Parainfluenza 1		Positives			Positives			Positives
23	Nasopharyngeal	167	197	221	209	42	-	-	-	Negative	Negative	Mycoplasma pneumoniae		Mean	185.487		Mean	566.557		Mean	383.313
24	Nasopharyngeal	175	179	198	188.5	13.5	-	-	-	Negative	Negative	Mycoplasma pneumoniae		Standard Error	2.68855		Standard Error	8.36543		Standard Error	8.46698
25	Nasopharyngeal	201	277	302	289.5	88.5	-	-	-	Negative	Negative	Mycoplasma pneumoniae		Median	186		Median	570.5		Median	391
26	Nasopharyngeal	174	197	202	199.5	25.5	-	-	-	Negative	Negative	Influenza B		Mode	198		Mode	561.5		Mode	426.5
27	Nasopharyngeal	181	189	196	192.5	11.5	-	-	-	Negative	Negative	Coronavirus		Standard Deviation	28.8314		Standard Deviation	89.7093		Standard Deviation	90.7983
28	Nasopharyngeal	191	186	196	191	0	-	-	-	Negative	Negative	Coronavirus		Sample Variance	831.252		Sample Variance	8047.76		Sample Variance	8244.33
29	Nasopharyngeal	178	242	256	249	71	-	-	-	Negative	Negative	Coronavirus		Kurtosis	15.5932		Kurtosis	2.29228		Kurtosis	2.62762
30	Nasopharyngeal	169	275	267	271	102	-	-	-	Positive	Negative	Coronavirus		Skewness	-0.842658		Skewness	-1.0412		Skewness	-0.746983
31	Nasopharyngeal	162	186	179	182.5	20.5	-	-	-	Negative	Negative	Coronavirus		Range	315		Range	544.5		Range	614.5
32	Nasopharyngeal	167	250	242	246	79	-	-	-	Negative	Negative	Coronavirus		Minimum	10		Minimum	224.5		Minimum	50.5
33	Nasopharyngeal	162	191	195	193	31	-	-	-	Negative	Negative	Coronavirus		Maximum	325		Maximum	769		Maximum	665
34	Nasopharyngeal	179	202	194	198	19	-	-	-	Negative	Negative	Coronavirus		Sum	21331		Sum	65154		Sum	44081
35	Nasopharyngeal	185	347	333	340	155	-	-	-	Positive	Negative	Coronavirus		Count	115		Count	115		Count	115
36	Nasopharyngeal	184	183	207	195	11	-	-	-	Negative	Negative	Coronavirus		Largest(1)	325		Largest(1)	769		Largest(1)	665
37	Nasopharyngeal	187	234	219	226.5	39.5	-	-	-	Negative	Negative	Coronavirus		Smallest(1)	10		Smallest(1)	224.5		Smallest(1)	50.5
38	Nasopharyngeal	184	188	209	198.5	14.5	-	-	-	Negative	Negative	Influenza B		Confidence Level(95.0%)	5.32599		Confidence Level(95.0%)	16.5719		Confidence Level(95.0%)	16.773
39	Nasopharyngeal	180	184	210	197	17	-	-	-	Negative	Negative	Influenza B
40	Nasopharyngeal	184	203	205	204	20	-	-	-	Negative	Negative	Influenza A	Influenza A H1-2009
41	Nasopharyngeal	179	194	218	206	27	-	-	-	Negative	Negative	Influenza A
42	Nasopharyngeal	169	177	196	186.5	17.5	-	-	-	Negative	Negative	Influenza A	Influenza A H1-2009
43	Nasopharyngeal	161	182	186	184	23	-	-	-	Negative	Negative	Influenza A	Influenza A H3
44	Nasopharyngeal	179	193	173	183	4	-	-	-	Negative	Negative	Influenza A	Influenza A H1-2009
45	Nasopharyngeal	160	185	180	182.5	22.5	-	-	-	Negative	Negative	Influenza A	Influenza A H1-2009
46	Nasopharyngeal	156	183	193	188	32	-	-	-	Negative	Negative	Influenza A	Influenza A H1-2009
47	Nasopharyngeal	176	168	182	175	-1	-	-	-	Negative	Negative	Influenza A
48	Nasal	165	183	193	188	23	-	-	-	Negative	Negative	Not Performed
49	Nasal	171	176	206	191	20	-	-	-	Negative	Negative
50	Nasopharyngeal	182	198	185	191.5	9.5	-	-	-	Negative	Negative
51	Nasal	175	170	192	181	6	-	-	-	Negative	Negative
52	Nasal	159	157	177	167	8	-	-	-	Negative	Negative
53	Nasal	169	190	198	194	25	-	-	-	Negative	Negative
54	Nasal	178	197	202	199.5	21.5	-	-	-	Negative	Negative
55	Nasal	169	178	186	182	13	-	-	-	Negative	Negative
56	Nasal	175	207	209	208	33	-	-	-	Negative	Negative
57	Nasal	190	198	94	146	-44	-	-	-	Negative	Negative
58	Nasal	177	193	191	192	15	-	-	-	Negative	Negative
59	Nasopharyngeal	173	198	189	193.5	20.5	-	-	-	Negative	Negative
60	Nasal	175	214	200	207	32	-	-	-	Negative	Negative
61	Nasal	184	237	230	233.5	49.5	-	-	-	Negative	Negative
62	Nasal	173	226	244	235	62	-	-	-	Negative	Negative
63	Nasal	166	165	158	161.5	-4.5	-	-	-	Negative	Negative
64	Nasal	228	246	239	242.5	14.5	-	-	-	Negative	Negative
65	Nasal	213	228	218	223	10	-	-	-	Negative	Negative
66	Nasal	218	214	226	220	2	-	-	-	Negative	Negative
67	Nasal	190	199	208	203.5	13.5	-	-	-	Negative	Negative
68	Nasal	214	220	237	228.5	14.5	-	-	-	Negative	Negative
69	Nasopharyngeal	217	230	242	236	19	-	-	-	Negative	Negative
70	Nasal	216	212	239	225.5	9.5	-	-	-	Negative	Negative
71	Nasal	207	235	216	225.5	18.5	-	-	-	Negative	Negative
72	Nasal	192	228	210	219	27	-	-	-	Negative	Negative
73	Nasal	211	214	200	207	-4	-	-	-	Negative	Negative
74	Nasal	206	215	205	210	4	-	-	-	Negative	Negative
75	Nasal	196	212	204	208	12	-	-	-	Negative	Negative
76	Nasal	289	343	342	342.5	53.5	-	-	-	Negative	Negative
77	Nasal	180	194	221	207.5	27.5	-	-	-	Negative	Negative
78	Nasal	181	222	214	218	37	-	-	-	Negative	Negative
79	Nasal	193	206	200	203	10	-	-	-	Negative	Negative
80	Nasal	221	227	218	222.5	1.5	-	-	-	Negative	Negative
81	Nasal	202	227	211	219	17	-	-	-	Negative	Negative
82	Nasal	196	211	197	204	8	-	-	-	Negative	Negative
83	Nasal	222	221	214	217.5	-4.5	-	-	-	Negative	Negative
84	Nasal	176	216	211	213.5	37.5	-	-	-	Negative	Negative
85	Nasal	188	207	224	215.5	27.5	-	-	-	Negative	Negative
86	Nasal	190	218	210	214	24	-	-	-	Negative	Negative
87	Nasal	174	183	193	188	14	-	-	-	Negative	Negative
88	Nasal	173	200	193	196.5	23.5	-	-	-	Negative	Negative
89	Nasal	175	202	199	200.5	25.5	-	-	-	Negative	Negative
90	Nasal	191	182	198	190	-1	-	-	-	Negative	Negative
91	Nasal	191	190	209	199.5	8.5	-	-	-	Negative	Negative
92	Nasal	181	184	214	199	18	-	-	-	Negative	Negative
93	Nasal	169	177	193	185	16	-	-	-	Negative	Negative
94	Nasal	198	216	236	226	28	-	-	-	Negative	Negative
95	Nasal	186	182	191	186.5	0.5	-	-	-	Negative	Negative
96	Nasal	198	217	215	216	18	-	-	-	Negative	Negative
97	Nasal	181	210	208	209	28	-	-	-	Negative	Negative
98	Nasal	187	215	211	213	26	-	-	-	Negative	Negative
99	Nasal	186	192	220	206	20	-	-	-	Negative	Negative
100	Nasal	176	230	223	226.5	50.5	-	-	-	Negative	Negative
101	Nasal	188	202	207	204.5	16.5	-	-	-	Negative	Negative
102	Nasal	179	200	200	200	21	-	-	-	Negative	Negative
103	Nasal	186	180	188	184	-2	-	-	-	Negative	Negative
104	Nasal	177	207	229	218	41	-	-	-	Negative	Negative
105	Nasal	195	217	222	219.5	24.5	-	-	-	Negative	Negative
106	Nasal	169	208	208	208	39	-	-	-	Negative	Negative
107	Nasal	184	186	203	194.5	10.5	-	-	-	Negative	Negative
108	Nasal	180	192	214	203	23	-	-	-	Negative	Negative
109	Nasal	175	169	198	183.5	8.5	-	-	-	Negative	Negative
110	Nasal	176	208	209	208.5	32.5	-	-	-	Negative	Negative
111	Nasal	166	223	213	218	52	-	-	-	Negative	Negative
112	Nasal	162	193	196	194.5	32.5	-	-	-	Negative	Negative
113	Nasal	196	227	230	228.5	32.5	-	-	-	Negative	Negative
114	Nasal	189	231	246	238.5	49.5	-	-	-	Negative	Negative
115	Nasal	186	203	210	206.5	20.5	-	-	-	Negative	Negative
116	Nasal	181	211	203	207	26	-	-	-	Negative	Negative
117	Nasal	185	221	216	218.5	33.5	-	-	-	Negative	Negative
118	Nasal	173	192	219	205.5	32.5	-	-	-	Negative	Negative
119	Nasal	175	197	202	199.5	24.5	-	-	-	Negative	Negative
120	Nasal	161	177	169	173	12	-	-	-	Negative	Negative
121	Nasal	179	216	222	219	40	-	-	-	Negative	Negative
122	Nasal	146	153	169	161	15	-	-	-	Negative	Negative
123	Nasal	154	165	175	170	16	-	-	-	Negative	Negative
124	Nasopharyngeal	161	140	145	142.5	-18.5	-	-	-	Negative	Negative
125	Nasal	153	149	145	147	-6	-	-	-	Negative	Negative
126	Nasal	161	167	162	164.5	3.5	-	-	-	Negative	Negative
127	Nasal	174	187	187	187	13	-	-	-	Negative	Negative
128	Nasal	202	195	206	200.5	-1.5	-	-	-	Negative	Negative
129	Nasal	159	137	145	141	-18	-	-	-	Negative	Negative
130	Nasal	143	150	148	149	6	-	-	-	Negative	Negative
131	Nasal	147	150	147	148.5	1.5	-	-	-	Negative	Negative
132	Nasal	142	139	149	144	2	-	-	-	Negative	Negative
133	Nasal	167	168	-	168	1	-	-	-	Negative	Negative
134	Nasal	150	144	-	144	-6	-	-	-	Negative	Negative
135	Nasal	137	139	144	141.5	4.5	-	-	-	Negative	Negative
136	Nasal	146	148	155	151.5	5.5	-	-	-	Negative	Negative
137	Nasal	144	136	131	133.5	-10.5	-	-	-	Negative	Negative
138	Nasal	145	148	148	148	3	-	-	-	Negative	Negative
139	Nasal	130	136	146	141	11	-	-	-	Negative	Negative
140	Nasopharyngeal	145	143	142	142.5	-2.5	-	-	-	Negative	Negative
141	Nasal	180	189	185	187	7	-	-	-	Negative	Negative
142	Nasal	162	188	184	186	24	-	-	-	Negative	Negative
143	Nasal	163	198	-	198	35	-	-	-	Negative	Negative
144	Nasal	184	225	222	223.5	39.5	-	-	-	Negative	Negative
145	Nasal	176	201	187	194	18	-	-	-	Negative	Negative
146	Nasal	169	175	194	184.5	15.5	-	-	-	Negative	Negative
147	Nasal	174	254	238	246	72	-	-	-	Negative	Negative
148	Nasal	175	198	184	191	16	-	-	-	Negative	Negative
149	Nasal	157	173	163	168	11	-	-	-	Negative	Negative
150	Nasal	174	170	173	171.5	-2.5	-	-	-	Negative	Negative
151	Nasal	153	154	174	164	11	-	-	-	Negative	Negative
152	Nasal	163	175	193	184	21	-	-	-	Negative	Negative
153	Nasal	141	162	164	163	22	-	-	-	Negative	Negative
154	Nasal	164	164	161	162.5	-1.5	-	-	-	Negative	Negative
155	Nasal	171	177	173	175	4	-	-	-	Negative	Negative
156	Nasal	171	180	186	183	12	-	-	-	Negative	Negative
157	Nasal	163	213	195	204	41	-	-	-	Negative	Negative
158	Nasal	171	196	218	207	36	-	-	-	Negative	Negative
159	Nasal	162	197	214	205.5	43.5	-	-	-	Negative	Negative
160	Nasal	166	209	196	202.5	36.5	-	-	-	Negative	Negative
161	Nasal	158	223	217	220	62	-	-	-	Negative	Negative
162	Nasal	162	249	-	249	87	-	-	-	Negative	Negative
163	Nasal	199	192	213	202.5	3.5	-	-	-	Negative	Negative
164	Nasal	154	164	164	164	10	-	-	-	Negative	Negative
165	Nasal	142	164	171	167.5	25.5	-	-	-	Negative	Negative
166	Nasal	150	159	169	164	14	-	-	-	Negative	Negative
167	Nasal	282	286	277	281.5	-0.5	-	-	-	Negative	Negative
168	Nasal	159	168	169	168.5	9.5	-	-	-	Negative	Negative
169	Nasal	165	160	172	166	1	-	-	-	Negative	Negative
170	Nasal	143	155	142	148.5	5.5	-	-	-	Negative	Negative
171	Nasal	161	163	-	163	2	-	-	-	Negative	Negative
172	Nasal	154	168	175	171.5	17.5	-	-	-	Negative	Negative
173	Nasal	166	174	176	175	9	-	-	-	Negative	Negative
174	Nasal	156	175	167	171	15	-	-	-	Negative	Negative
175	Nasal	157	179	189	184	27	-	-	-	Negative	Negative
176	Nasal	165	184	187	185.5	20.5	-	-	-	Negative	Negative
177	Nasal	164	169	162	165.5	1.5	-	-	-	Negative	Negative
178	Nasal	158	157	164	160.5	2.5	-	-	-	Negative	Negative
179	Nasal	155	176	187	181.5	26.5	-	-	-	Negative	Negative
180	Nasal	151	163	166	164.5	13.5	-	-	-	Negative	Negative
181	Nasal	165	168	164	166	1	-	-	-	Negative	Negative
182	Nasal	154	155	168	161.5	7.5	-	-	-	Negative	Negative
183	Nasal	166	157	173	165	-1	-	-	-	Negative	Negative
184	Nasal	161	162	174	168	7	-	-	-	Negative	Negative
185	Nasal	198	214	207	210.5	12.5	-	-	-	Negative	Negative
186	Nasal	176	186	192	189	13	-	-	-	Negative	Negative
187	Nasal	162	162	187	174.5	12.5	-	-	-	Negative	Negative
188	Nasal	176	175	179	177	1	-	-	-	Negative	Negative
189	Nasal	190	207	204	205.5	15.5	-	-	-	Negative	Negative
190	Nasal	176	169	172	170.5	-5.5	-	-	-	Negative	Negative
191	Nasal	178	185	183	184	6	-	-	-	Negative	Negative
192	Nasal	162	169	190	179.5	17.5	-	-	-	Negative	Negative
193	Nasal	177	207	198	202.5	25.5	-	-	-	Negative	Negative
194	Nasal	167	168	193	180.5	13.5	-	-	-	Negative	Negative
195	Nasal	178	192	184	188	10	-	-	-	Negative	Negative
196	Nasal	171	187	203	195	24	-	-	-	Negative	Negative
197	Nasal	176	176	175	175.5	-0.5	-	-	-	Negative	Negative
198	Nasal	169	175	191	183	14	-	-	-	Negative	Negative
199	Nasal	181	188	186	187	6	-	-	-	Negative	Negative
200	Nasal	177	175	192	183.5	6.5	-	-	-	Negative	Negative
201	Nasal	175	187	179	183	8	-	-	-	Negative	Negative
202	Nasal	158	169	189	179	21	-	-	-	Negative	Negative
203	Nasal	164	199	187	193	29	-	-	-	Negative	Negative
204	Nasal	186	203	196	199.5	13.5	-	-	-	Negative	Negative
205	Nasal	183	204	199	201.5	18.5	-	-	-	Negative	Negative
206	Nasal	178	209	206	207.5	29.5	-	-	-	Negative	Negative
207	Nasal	151	180	177	178.5	27.5	-	-	-	Negative	Negative
208	Nasal	159	185	188	186.5	27.5	-	-	-	Negative	Negative
209	Nasal	184	201	206	203.5	19.5	-	-	-	Negative	Negative
210	Nasal	178	191	202	196.5	18.5	-	-	-	Negative	Negative
211	Nasal	199	202	196	199	0	-	-	-	Negative	Negative
212	Nasal	158	166	174	170	12	-	-	-	Negative	Negative
213	Nasal	162	162	179	170.5	8.5	-	-	-	Negative	Negative
214	Nasal	180	198	219	208.5	28.5	-	-	-	Negative	Negative
215	Nasal	178	180	188	184	6	-	-	-	Negative	Negative
216	Nasal	174	187	187	187	13	-	-	-	Negative	Negative
217	Nasal	162	167	173	170	8	-	-	-	Negative	Negative
218	Nasal	179	187	206	196.5	17.5	-	-	-	Negative	Negative
219	Nasal	160	178	191	184.5	24.5	-	-	-	Negative	Negative
220	Nasal	169	191	199	195	26	-	-	-	Negative	Negative
221	Nasal	163	188	189	188.5	25.5	-	-	-	Negative	Negative
222	Nasal	167	195	-	195	28	-	-	-	Negative	Negative
223	Nasal	161	168	176	172	11	-	-	-	Negative	Negative
224	Nasal	158	183	187	185	27	-	-	-	Negative	Negative
225	Nasal	179	173	195	184	5	-	-	-	Negative	Negative
226	Nasal	160	182	171	176.5	16.5	-	-	-	Negative	Negative
227	Nasal	166	190	178	184	18	-	-	-	Negative	Negative
228	Nasal	181	170	187	178.5	-2.5	-	-	-	Negative	Negative
229	Nasal	178	171	185	178	0	-	-	-	Negative	Negative
230	Oropharyngeal	192	193	203	198	6	-	-	-	Negative	Negative
231	Nasal	197	186	193	189.5	-7.5	-	-	-	Negative	Negative
232	Nasal	168	164	185	174.5	6.5	-	-	-	Negative	Negative
233	Nasal	175	193	200	196.5	21.5	-	-	-	Negative	Negative
234	Nasal	163	191	188	189.5	26.5	-	-	-	Negative	Negative
235	Nasal	162	191	188	189.5	27.5	-	-	-	Negative	Negative
236	Nasal	164	175	180	177.5	13.5	-	-	-	Negative	Negative
237	Nasal	161	174	180	177	16	-	-	-	Negative	Negative
238	Nasal	169	187	196	191.5	22.5	-	-	-	Negative	Negative
239	Nasal	181	181	187	184	3	-	-	-	Negative	Negative
240	Nasal	178	177	182	179.5	1.5	-	-	-	Negative	Negative
241	Nasal	166	176	180	178	12	-	-	-	Negative	Negative
242	Nasal	173	165	188	176.5	3.5	-	-	-	Negative	Negative
243	Nasal	163	187	193	190	27	-	-	-	Negative	Negative
244	Nasal	185	193	190	191.5	6.5	-	-	-	Negative	Negative
245	Nasal	150	163	185	174	24	-	-	-	Negative	Negative
246	Nasal	160	164	181	172.5	12.5	-	-	-	Negative	Negative
247	Nasal	155	176	196	186	31	-	-	-	Negative	Negative
248	Nasal	157	154	172	163	6	-	-	-	Negative	Negative
249	Nasal	150	169	172	170.5	20.5	-	-	-	Negative	Negative
250	Nasal	155	148	160	154	-1	-	-	-	Negative	Negative
251	Nasal	167	179	-	179	12	-	-	-	Negative	Negative
252	Nasal	141	193	196	194.5	53.5	-	-	-	Negative	Negative
253	Nasal	131	183	175	179	48	-	-	-	Negative	Negative
254	Nasal	172	190	216	203	31	-	-	-	Negative	Negative
255	Nasal	160	163	179	171	11	-	-	-	Negative	Negative
256	Nasal	168	180	199	189.5	21.5	-	-	-	Negative	Negative
257	Nasal	162	181	190	185.5	23.5	-	-	-	Negative	Negative
258	Nasal	168	192	210	201	33	-	-	-	Negative	Negative
259	Nasal	162	185	199	192	30	-	-	-	Negative	Negative
260	Nasal	163	172	181	176.5	13.5	-	-	-	Negative	Negative
261	Nasal	160	181	180	180.5	20.5	-	-	-	Negative	Negative
262	Nasal	158	183	197	190	32	-	-	-	Negative	Negative
263	Nasal	171	169	185	177	6	-	-	-	Negative	Negative
264	Nasal	168	202	211	206.5	38.5	-	-	-	Negative	Negative
265	Nasal	194	250	216	233	39	-	-	-	Negative	Negative
266	Nasal	152	148	164	156	4	-	-	-	Negative	Negative
267	Nasal	154	168	167	167.5	13.5	-	-	-	Negative	Negative
268	Nasal	179	171	156	163.5	-15.5	-	-	-	Negative	Negative
269	Nasal	169	162	179	170.5	1.5	-	-	-	Negative	Negative
270	Nasal	160	162	154	158	-2	-	-	-	Negative	Negative
271	Nasal	156	161	162	161.5	5.5	-	-	-	Negative	Negative
272	Nasal	178	164	186	175	-3	-	-	-	Negative	Negative
273	Nasal	147	151	164	157.5	10.5	-	-	-	Negative	Negative
274	Nasal	155	142	161	151.5	-3.5	-	-	-	Negative	Negative
275	Nasal	165	172	193	182.5	17.5	-	-	-	Negative	Negative
276	Nasal	142	201	187	194	52	-	-	-	Negative	Negative
277	Nasal	163	163	181	172	9	-	-	-	Negative	Negative
278	Nasal	155	153	173	163	8	-	-	-	Negative	Negative
279	Nasal	153	163	157	160	7	-	-	-	Negative	Negative
280	Nasal	147	152	168	160	13	-	-	-	Negative	Negative
281	Nasal	201	212	218	215	14	-	-	-	Negative	Negative
282	Nasal	192	201	201	201	9	-	-	-	Negative	Negative
283	Nasal	191	181	199	190	-1	-	-	-	Negative	Negative
284	Nasal	171	175	205	190	19	-	-	-	Negative	Negative
285	Nasal	176	179	183	181	5	-	-	-	Negative	Negative
286	Nasal	188	196	229	212.5	24.5	-	-	-	Negative	Negative
287	Nasal	197	198	177	187.5	-9.5	-	-	-	Negative	Negative
288	Nasal	185	184	198	191	6	-	-	-	Negative	Negative
289	Nasal	177	174	192	183	6	-	-	-	Negative	Negative
290	Nasal	176	179	184	181.5	5.5	-	-	-	Negative	Negative
291	Nasal	170	176	186	181	11	-	-	-	Negative	Negative
292	Nasal	180	188	197	192.5	12.5	-	-	-	Negative	Negative
293	Nasal	177	186	184	185	8	-	-	-	Negative	Negative
294	Nasal	192	204	209	206.5	14.5	-	-	-	Negative	Negative
295	Nasal	194	188	193	190.5	-3.5	-	-	-	Negative	Negative
296	Nasal	174	207	198	202.5	28.5	-	-	-	Negative	Negative
297	Nasal	194	198	186	192	-2	-	-	-	Negative	Negative
298	Nasal	188	624	605	614.5	426.5	10.7302	11.2658	13.125	Positive	Positive
299	Nasal	169	543	540	541.5	372.5	26.2731	26.6275	27.2034	Positive	Positive
300	Nasal	187	616	539	577.5	390.5	7.98383	9.17858	9.64685	Positive	Positive
301	Nasal	199	585	540	562.5	363.5	19.8228	19.6666	28.1631	Positive	Positive
302	Nasal	183	578	662	620	437	21.2333	21.2324	22.7457	Positive	Positive
303	Nasal	168	551	599	575	407	11.7709	11.9411	13.7101	Positive	Positive
304	Nasal	174	566	633	599.5	425.5	9.49658	10.6645	11.3389	Positive	Positive
305	Nasal	200	699	624	661.5	461.5	12.515	16.3382	18.7908	Positive	Positive
306	Nasal	246	608	699	653.5	407.5	11.1421	10.9917	12.9622	Positive	Positive
307	Nasal	209	645	666	655.5	446.5	14.698	15.3287	16.8617	Positive	Positive
308	Nasal	185	649	616	632.5	447.5	16.4806	16.78	19.3161	Positive	Positive
309	Nasal	196	647	669	658	462	9.88698	10.8524	9.39873	Positive	Positive
310	Nasal	192	610	602	606	414	12.7675	15.5358	14.7919	Positive	Positive
311	Nasal	176	623	645	634	458	11.0053	10.8605	11.9949	Positive	Positive
312	Nasal	171	502	630	566	395	24.1484	24.3506	26.3188	Positive	Positive
313	Nasal	195	622	606	614	419	22.2352	23.6653	25.2523	Positive	Positive
314	Nasal	190	514	594	554	364	17.983	18.5376	19.9489	Positive	Positive
315	Nasal	198	641	581	611	413	19.7175	19.9669	20.9415	Positive	Positive
316	Nasal	198	574	605	589.5	391.5	10.4998	10.7422	10.941	Positive	Positive
317	Nasal	161	535	608	571.5	410.5	24.0539	24.1942	24.811	Positive	Positive
318	Nasal	173	623	601	612	439	13.6825	13.6767	15.5099	Positive	Positive
319	Nasal	154	709	674	691.5	537.5	11.7536	12.4481	13.5872	Positive	Positive
320	Nasal	171	182	418	300	129	26.2815	26.238	27.6334	Positive	Positive
321	Nasal	143	612	579	595.5	452.5	16.6803	15.581	19.8598	Positive	Positive
322	Nasal	182	712	-	712	530	13.245	15.5119	20.6815	Positive	Positive
323	Nasal	173	605	577	591	418	9.98576	11.0002	11.0167	Positive	Positive
324	Nasal	197	500	524	512	315	18.8391	19.6501	20.0299	Positive	Positive
325	Nasal	166	484	548	516	350	15.6562	15.9355	17.5191	Positive	Positive
326	Nasal	174	552	553	552.5	378.5	13.3783	13.8248	14.5078	Positive	Positive
327	Nasal	172	509	560	534.5	362.5	17.7224	18.2053	18.9276	Positive	Positive
328	Nasal	209	561	564	562.5	353.5	22.9084	22.5339	25.6965	Positive	Positive
329	Nasal	165	488	546	517	352	19.3108	19.8031	21.4841	Positive	Positive
330	Nasal	225	510	527	518.5	293.5	15.236	15.9626	17.9619	Positive	Positive
331	Nasal	247	680	718	699	452	9.21539	9.64475	10.8542	Positive	Positive
332	Nasal	325	548	566	557	232	14.4524	13.2202	16.8443	Positive	Positive
333	Nasal	185	650	748	699	514	15.7663	16.3631	18.947	Positive	Positive
334	Nasal	207	617	621	619	412	20.2158	20.3515	23.8944	Positive	Positive
335	Nasal	196	622	698	660	464	11.4462	13.2758	13.8182	Positive	Positive
336	Nasal	10	709	641	675	665	10.0401	10.7439	10.8109	Positive	Positive
337	Nasal	205	694	722	708	503	24.1868	24.0795	26.602	Positive	Positive
338	Nasal	185	616	613	614.5	429.5	20.4084	19.9939	21.8664	Positive	Positive
339	Nasal	166	549	565	557	391	11.8913	11.8223	13.6029	Positive	Positive
340	Nasal	217	598	630	614	397	15.7422	17.2153	18.9253	Positive	Positive
341	Nasal	176	575	591	583	407	14.9118	14.4739	17.3037	Positive	Positive
342	Nasal	145	450	437	443.5	298.5	26.5013	26.5711	27.8717	Positive	Positive
343	Nasal	143	460	488	474	331	13.7154	13.729	15.7793	Positive	Positive
344	Nasal	180	593	599	596	416	21.3187	21.3954	23.6996	Positive	Positive
345	Nasal	158	499	541	520	362	10.023	11.8169	12.914	Positive	Positive
346	Nasal	152	467	448	457.5	305.5	22.7224	22.8437	24.6996	Positive	Positive
347	Nasal	145	449	518	483.5	338.5	23.3878	23.0482	25.4454	Positive	Positive
348	Nasal	152	443	445	444	292	25.9042	28.8848	26.918	Positive	Positive
349	Nasal	182	487	498	492.5	310.5	12.0948	11.7374	14.2572	Positive	Positive
350	Nasal	156	501	519	510	354	12.3503	12.7003	14.3533	Positive	Positive
351	Nasal	215	715	741	728	513	11.8351	10.1468	12.5574	Positive	Positive
352	Nasal	197	758	780	769	572	15.8047	15.9857	17.952	Positive	Positive
353	Nasal	166	659	685	672	506	11.9158	12.6303	13.6746	Positive	Positive
354	Nasal	187	621	651	636	449	17.3679	16.7156	18.9036	Positive	Positive
355	Nasal	199	568	570	569	370	13.4854	13.4763	15.8914	Positive	Positive
356	Nasal	174	232	217	224.5	50.5	36.3645	41	34.0509	Negative	Positive
357	Nasal	209	651	644	647.5	438.5	12.6701	12.8191	14.5971	Positive	Positive
358	Nasal	185	600	615	607.5	422.5	10.4864	11.5057	12.8004	Positive	Positive
359	Nasal	170	596	613	604.5	434.5	15.8514	19.7004	26.1838	Positive	Positive
360	Nasal	186	482	547	514.5	328.5	14.3939	14.3444	15.8825	Positive	Positive
361	Nasal	181	437	477	457	276	25.5232	25.4349	27.1292	Positive	Positive
362	Nasal	180	551	560	555.5	375.5	13.1759	12.3381	17.2293	Positive	Positive
363	Nasal	188	568	572	570	382	18.6161	19.2717	20.604	Positive	Positive
364	Nasal	187	506	524	515	328	12.3113	11.8883	15.4162	Positive	Positive
365	Nasal	170	476	490	483	571	11.8054	13.4054	15.0107	Positive	Positive
366	Nasal	206	552	571	561.5	355.5	16.7461	17.3959	18.2405	Positive	Positive
367	Nasal	172	583	612	597.5	425.5	17.6489	18.6632	20.9638	Positive	Positive
368	Nasal	223	570	571	570.5	347.5	9.07816	10.3229	9.87894	Positive	Positive
369	Nasal	212	618	684	651	439	24.7754	24.8221	25.7219	Positive	Positive
370	Nasal	194	630	-	630	436	13.2791	13.9471	15.5477	Positive	Positive
371	Nasal	201	548	607	577.5	376.5	15.9908	15.9161	17.8147	Positive	Positive
372	Nasal	200	478	487	482.5	282.5	28.415	29.6248	28.8465	Positive	Positive
373	Nasal	188	630	625	627.5	439.5	12.7837	13.5758	16.4496	Positive	Positive
374	Nasal	198	685	710	697.5	499.5	18.8853	19.8015	22.1701	Positive	Positive
375	Nasal	193	507	487	497	304	26.8171	26.5769	28.2915	Positive	Positive
376	Nasal	184	607	651	629	445	14.7309	14.5753	16.4147	Positive	Positive
377	Nasal	222	600	643	621.5	399.5	11.994	11.7719	13.7235	Positive	Positive
378	Nasal	221	717	673	695	474	11.2685	11.6318	13.1073	Positive	Positive
379	Nasal	240	686	635	660.5	420.5	14.3415	14.7749	16.5339	Positive	Positive
380	Nasal	204	512	508	510	306	26.7809	27.7674	28.4277	Positive	Positive
381	Nasal	191	592	-	592	401	10.3546	10.8946	11.4692	Positive	Positive
382	Nasal	178	618	591	604.5	426.5	16.9011	16.6669	18.7938	Positive	Positive
383	Nasal	194	604	559	581.5	387.5	24.4034	25.1432	25.6579	Positive	Positive
384	Nasal	198	569	563	566	368	13.7238	14.3128	16.4879	Positive	Positive
385	Nasal	189	526	525	525.5	336.5	20.6557	20.5979	23.7512	Positive	Positive
386	Nasal	188	561	545	553	365	10.6932	11.4921	12.5794	Positive	Positive
387	Nasal	198	314	357	335.5	137.5	29.3162	29.5206	30.6455	Positive	Positive
388	Nasal	170	548	574	561	391	12.2318	12.1419	15.5152	Positive	Positive
389	Nasal	169	544	-	544	375	15.386	15.0751	17.0845	Positive	Positive
390	Nasal	173	556	605	580.5	407.5	12.1118	12.6714	14.6849	Positive	Positive
391	Nasal	193	536	587	561.5	368.5	9.50039	9.81992	14.5688	Positive	Positive
392	Nasal	177	534	586	560	383	12.6691	13.4498	14.5282	Positive	Positive
393	Nasal	184	547	-	547	363	19.4088	19.6167	21.6085	Positive	Positive
394	Nasal	180	499	575	537	357	12.4117	11.242	12.5489	Positive	Positive
395	Nasal	176	352	377	364.5	188.5	29.496	28.8189	29.1303	Positive	Positive
396	Nasal	188	627	642	634.5	446.5	14.7016	14.9324	16.7853	Positive	Positive
397	Nasal	189	524	542	533	344	17.1737	18.835	20.9287	Positive	Positive
398	Nasal	193	339	332	335.5	142.5	26.7157	23.8209	29.8239	Positive	Positive
399	Nasal	190	569	554	561.5	371.5	17.1633	17.665	17.939	Positive	Positive
400	Nasal	166	341	-	341	175	24.3153	23.8723	27.7372	Positive	Positive
401	Nasal	175	480	479	479.5	304.5	26.5368	27.1417	27.7047	Positive	Positive
402	Nasal	194	541	588	564.5	370.5	23.6697	24.2614	25.9213	Positive	Positive
403	Nasal	174	610	607	608.5	434.5	19.3638	17.5917	18.7681	Positive	Positive
404	Nasal	198	601	571	586	388	15.3354	15.6558	17.8148	Positive	Positive
405	Nasal	186	532	534	533	347	11.0075	11.092	12.5482	Positive	Positive
406	Nasal	181	501	561	531	350	10.8425	11.6843	12.6579	Positive	Positive
407	Nasal	183	506	590	548	365	13.8186	14.581	16.5582	Positive	Positive
408	Nasal	191	337	364	350.5	159.5	30.0567	35.7405	31.0953	Positive	Positive
409	Nasal	187	520	533	526.5	339.5	20.0489	20.1407	21.7434	Positive	Positive
410	Nasal	176	581	597	589	413	13.6501	13.5926	16.4127	Positive	Positive
411	Nasal	176	595	569	582	406	12.9801	13.822	13.8111	Positive	Positive
412	Nasal	153	564	548	556	403	11.2179	12.5104	12.4157	Positive	Positive
