# Supplementary material for: Molecular Mirror Technology Facilitates High-Throughput, Accurate SARS-CoV-2 Testing
Source: Microbiol Spectr. 2021 Aug 25;9(1):10.1128/spectrum.00392-21. doi: 10.1128/spectrum.00392-21 (PMC8552600; doi:10.1128/spectrum.00392-21)
Supplement: SUPPLEMENTAL FILE 4 — Supplemental material. Download SPECTRUM00392-21_Supp_4_seq3.xlsx, XLSX file, 0.04 MB [file spectrum00392-21_supp_4_seq3.xlsx]

## Sheet: Direct-final
Table S4: NMR data for the MMA without nucleic acid extraction including TaqPath results
		NMR Results					TaqPath Results			Interpretive Result
Sample #	Source	Baseline T2	Final T2	Final T2	Average Final T2	Delta T2	ORF1ab	S gene	N gene	MMA	TaqPaths
1	Nasal	130	145	157	151	21	-	-	-	Negative	Negative			Baseline T2			Average Final T2			Delta T2
2	Nasal	129	150	161	155.5	26.5	-	-	-	Negative	Negative			Negatives			Negatives			Negatives
3	Nasal	158	161	161	161	3	-	-	-	Negative	Negative			Mean	142.138		Mean	151.948		Mean	9.81034
4	Nasal	168	190	179	184.5	16.5	-	-	-	Negative	Negative			Standard Error	2.44101		Standard Error	3.44593		Standard Error	2.54392
5	Nasal	176	166	173	169.5	-6.5	-	-	-	Negative	Negative			Median	136.5		Median	149.75		Median	6.25
6	Nasal	178	175	190	182.5	4.5	-	-	-	Negative	Negative			Mode	130		Mode	143.5		Mode	1
7	Nasal	167	173	180	176.5	9.5	-	-	-	Negative	Negative			Standard Deviation	18.5902		Standard Deviation	26.2434		Standard Deviation	19.3739
8	Nasal	166	166	175	170.5	4.5	-	-	-	Negative	Negative			Sample Variance	345.595		Sample Variance	688.717		Sample Variance	375.349
9	Nasal	170	151	174	162.5	-7.5	-	-	-	Negative	Negative			Kurtosis	-1.06548		Kurtosis	1.50884		Kurtosis	2.3389
10	Nasal	160	227	234	230.5	70.5	-	-	-	Negative	Negative			Skewness	0.425707		Skewness	0.938419		Skewness	1.32085
11	Nasal	112	104	118	111	-1	-	-	-	Negative	Negative			Range	66		Range	124.5		Range	92
12	Nasal	174	162	167	164.5	-9.5	-	-	-	Negative	Negative			Minimum	112		Minimum	111		Minimum	-21.5
13	Nasal	165	226	245	235.5	70.5	-	-	-	Negative	Negative			Maximum	178		Maximum	235.5		Maximum	70.5
14	Nasal	132	184	188	186	54	-	-	-	Negative	Negative			Sum	8244		Sum	8813		Sum	569
15	Nasal	162	141	185	163	1	-	-	-	Negative	Negative			Count	58		Count	58		Count	58
16	Nasal	137	122	118	120	-17	-	-	-	Negative	Negative			Largest(1)	178		Largest(1)	235.5		Largest(1)	70.5
17	Nasal	133	153	154	153.5	20.5	-	-	-	Negative	Negative			Smallest(1)	112		Smallest(1)	111		Smallest(1)	-21.5
18	Nasal	129	158	157	157.5	28.5	-	-	-	Negative	Negative			Confidence Level(95.0%)	4.88804		Confidence Level(95.0%)	6.90035		Confidence Level(95.0%)	5.09412
19	Nasal	131	145	149	147	16	-	-	-	Negative	Negative
20	Nasal	116	136	137	136.5	20.5	-	-	-	Negative	Negative
21	Nasal	141	200	192	196	55	-	-	-	Negative	Negative			Baseline T2			Average Final T2			Delta T2
22	Nasal	130	143	155	149	19	-	-	-	Negative	Negative			Positives			Positives			Positives
23	Nasal	123	155	156	155.5	32.5	-	-	-	Negative	Negative			Mean	148.863		Mean	382.971		Mean	234.108
24	Nasal	145	150	160	155	10	-	-	-	Negative	Negative			Standard Error	2.72591		Standard Error	16.9401		Standard Error	15.8812
25	Nasal	154	145	164	154.5	0.5	-	-	-	Negative	Negative			Median	146		Median	415		Median	265
26	Nasal	125	141	146	143.5	18.5	-	-	-	Negative	Negative			Mode	129		Mode	442		Mode	163
27	Nasal	157	142	147	144.5	-12.5	-	-	-	Negative	Negative			Standard Deviation	19.4669		Standard Deviation	120.977		Standard Deviation	113.414
28	Nasal	130	137	135	136	6	-	-	-	Negative	Negative			Sample Variance	378.961		Sample Variance	14635.4		Sample Variance	12862.8
29	Nasal	123	115	124	119.5	-3.5	-	-	-	Negative	Negative			Kurtosis	-0.760398		Kurtosis	-0.082104		Kurtosis	-0.325164
30	Nasal	122	135	125	130	8	-	-	-	Negative	Negative			Skewness	0.295758		Skewness	-0.908705		Skewness	-0.775044
31	Nasal	136	127	128	127.5	-8.5	-	-	-	Negative	Negative			Range	79		Range	448		Range	442.5
32	Nasal	123	123	124	123.5	0.5	-	-	-	Negative	Negative			Minimum	113		Minimum	104		Minimum	-15.5
33	Nasal	113	114	114	114	1	-	-	-	Negative	Negative			Maximum	192		Maximum	552		Maximum	427
34	Nasal	140	152	139	145.5	5.5	-	-	-	Negative	Negative			Sum	7592		Sum	19531.5		Sum	11939.5
35	Nasal	134	112	120	116	-18	-	-	-	Negative	Negative			Count	51		Count	51		Count	51
36	Nasal	119	120	125	122.5	3.5	-	-	-	Negative	Negative			Largest(1)	192		Largest(1)	552		Largest(1)	427
37	Nasal	136	140	157	148.5	12.5	-	-	-	Negative	Negative			Smallest(1)	113		Smallest(1)	104		Smallest(1)	-15.5
38	Nasal	131	119	123	121	-10	-	-	-	Negative	Negative			Confidence Level(95.0%)	5.47516		Confidence Level(95.0%)	34.0253		Confidence Level(95.0%)	31.8983
39	Nasal	142	168	163	165.5	23.5	-	-	-	Negative	Negative
40	Nasal	126	139	159	149	23	-	-	-	Negative	Negative
41	Nasal	128	140	147	143.5	15.5	-	-	-	Negative	Negative
42	Nasal	137	121	127	124	-13	-	-	-	Negative	Negative
43	Nasal	170	172	181	176.5	6.5	-	-	-	Negative	Negative
44	Nasal	126	124	142	133	7	-	-	-	Negative	Negative
45	Nasal	157	189	198	193.5	36.5	-	-	-	Negative	Negative
46	Nasal	166	176	172	174	8	-	-	-	Negative	Negative
47	Nasal	153	125	138	131.5	-21.5	-	-	-	Negative	Negative
48	Nasal	141	146	138	142	1	-	-	-	Negative	Negative
49	Nasal	131	111	128	119.5	-11.5	-	-	-	Negative	Negative
50	Nasal	127	129	131	130	3	-	-	-	Negative	Negative
51	Nasal	129	143	141	142	13	-	-	-	Negative	Negative
52	Nasal	175	187	165	176	1	-	-	-	Negative	Negative
53	Nasal	138	158	156	157	19	-	-	-	Negative	Negative
54	Nasal	118	113	125	119	1	-	-	-	Negative	Negative
55	Nasal	153	149	173	161	8	-	-	-	Negative	Negative
56	Nasal	134	137	150	143.5	9.5	-	-	-	Negative	Negative
57	Nasal	169	163	160	161.5	-7.5	-	-	-	Negative	Negative
58	Nasal	149	145	156	150.5	1.5	-	-	-	Negative	Negative
59	Nasal	113	98	110	104	-9	28.6899	28.3944	31.1087	Negative	Positive
60	Nasal	131	157	155	156	25	36.5308	36.0311	32.8327	Negative	Positive
61	Nasal	147	312	308	310	163	16.0365	16.1428	17.6218	Positive	Positive
62	Nasal	136	420	418	419	283	15.2934	15.2727	17.0708	Positive	Positive
63	Nasal	121	391	354	372.5	251.5	20.9834	21.3991	23.6767	Positive	Positive
64	Nasal	141	394	418	406	265	16.677	16.677	18.8059	Positive	Positive
65	Nasal	130	474	446	460	330	11.886	12.2376	12.4202	Positive	Positive
66	Nasal	129	392	386	389	260	22.5595	22.9618	23.4341	Positive	Positive
67	Nasal	125	423	461	442	317	16.4145	16.8514	18.4385	Positive	Positive
68	Nasal	146	467	446	456.5	310.5	12.5946	13.2916	14.5296	Positive	Positive
69	Nasal	143	506	528	517	374	16.5547	16.3927	17.7499	Positive	Positive
70	Nasal	163	293	303	298	135	16.6938	19.0277	19.7238	Positive	Positive
71	Nasal	159	541	563	552	393	11.8186	12.8209	22.8331	Positive	Positive
72	Nasal	142	250	248	249	107	25.6954	25.3486	27.8505	Positive	Positive
73	Nasal	144	491	479	485	341	17.2898	17.011	18.9208	Positive	Positive
74	Nasal	183	523	505	514	331	14.74	14.8987	16.9045	Positive	Positive
75	Nasal	181	400	453	426.5	245.5	17.5664	18.7029	19.9016	Positive	Positive
76	Nasal	116	109	119	114	-2	30.0911	-	33.9934	Negative	Positive
77	Nasal	169	495	523	509	340	13.6795	14.7777	15.5515	Positive	Positive
78	Nasal	157	483	485	484	327	14.0044	14.0044	14.6058	Positive	Positive
79	Nasal	177	382	385	383.5	206.5	25.736	26.1134	26.2743	Positive	Positive
80	Nasal	149	453	447	450	301	16.7772	16.9081	18.7087	Positive	Positive
81	Nasal	153	500	541	520.5	367.5	14.6246	14.7278	17.2235	Positive	Positive
82	Nasal	167	422	386	404	237	18.9116	18.3287	20.5309	Positive	Positive
83	Nasal	132	187	213	200	68	31.216	30.426	32.4387	Negative	Positive
84	Nasal	142	425	405	415	273	11.3639	11.226	13.9062	Positive	Positive
85	Nasal	136	484	440	462	326	18.8779	17.9644	20.1587	Positive	Positive
86	Nasal	131	176	165	170.5	39.5	28.934	28.9781	29.6863	Negative	Positive
87	Nasal	159	401	410	405.5	246.5	23.9173	23.9113	24.5543	Positive	Positive
88	Nasal	129	430	424	427	298	17.7499	19.5457	21.4327	Positive	Positive
89	Nasal	140	456	428	442	302	20.8593	-	20.6628	Positive	Positive
90	Nasal	125	568	536	552	427	21.6192	20.7945	23.9303	Positive	Positive
91	Nasal	157	267	291	279	122	28.6969	29.7209	29.1378	Positive	Positive
92	Nasal	177	474	492	483	306	10.3588	10.4716	11.7149	Positive	Positive
93	Nasal	153	337	354	345.5	192.5	19.9121	20.0137	21.4777	Positive	Positive
94	Nasal	185	438	411	424.5	239.5	30.1941	29.9158	30.6846	Positive	Positive
95	Nasal	152	470	464	467	315	24.3413	24.2343	24.8677	Positive	Positive
96	Nasal	164	343	311	327	163	20.2649	19.6243	23.4541	Positive	Positive
97	Nasal	172	488	479	483.5	311.5	23.5602	-	24.2925	Positive	Positive
98	Nasal	174	361	397	379	205	25.2319	24.9583	26.8108	Positive	Positive
99	Nasal	163	354	345	349.5	186.5	25.8583	26.55	25.7307	Positive	Positive
100	Nasal	162	438	497	467.5	305.5	17.3278	17.4832	18.2559	Positive	Positive
101	Nasal	166	448	462	455	289	18.5259	18.7226	19.9323	Positive	Positive
102	Nasal	192	524	512	518	326	19.3478	19.2298	21.8583	Positive	Positive
103	Nasal	134	395	395	395	261	23.7256	24.5153	25.4058	Positive	Positive
104	Nasal	129	284	294	289	160	29.6509	36.0944	29.2079	Positive	Positive
105	Nasal	130	400	413	406.5	276.5	19.7669	20.1545	21.9086	Positive	Positive
106	Nasal	158	442	489	465.5	307.5	19.1621	19.7222	20.7514	Positive	Positive
107	Nasal	129	114	113	113.5	-15.5	29.1557	28.1242	29.751	Negative	Positive
108	Nasal	142	187	185	186	44	29.0237	29.0534	30.6002	Negative	Positive
109	Nasal	137	206	198	202	65	27.5336	27.7163	27.8006	Negative	Positive
